# Supplementary material for: Developing a Toolbox of Antibodies Validated for Array Tomography-Based Imaging of Brain Synapses
Source: eNeuro. 2023 Dec 8;10(12):ENEURO.0290-23.2023. doi: 10.1523/ENEURO.0290-23.2023 (PMC10748464; doi:10.1523/ENEURO.0290-23.2023)
Supplement: Extended Data Figure 1-1 — Table of all antibodies tested for AT. RRID, Research Resource Identifier. “Tested In” column shows the species where the antibody was tested. M, mouse; H, human; R, rat; Z, zebrafish. The results from the antibody testing indicated in the next column, “Target Label,” apply to all species where the antibody was tested, unless explicitly stated. Testing was performed on formaldehyde fixed tissue embedded in LR White, except for the antibodies indicated with *, which require glutaraldehyde in the fixative. The last column, “Performance on Lowicryl,” indicates results of the testing on tissue fixed with a combination of formaldehyde and glutaraldehyde and embedded in Lowicryl HM20. Download Figure 1-1, XLS file. [file enu-eN-MNT-0290-23-s02.xls]

## Sheet: Curated AT Abs List for paper
Target	Species	Source	Cat. #	Clone ID	RRID	Dilution	Tested in	Target Label (LR White)	Screening	Screened By	Performance on Lowicryl
Bassoon	Mouse	NeuroMab	75-491	L124/59	AB_2744564	1:50	M	YES	CBS Proxy/Brain AT	NM	YES
Calbindin	Mouse	NeuroMab	75-452	L109/39	AB_2797365	1:100	M, H	YES	CBS Proxy/Brain AT	NM	YES
Calbindin	Mouse	NeuroMab	75-448	L109/57	AB_2686913	1:100	M, H	YES	CBS Proxy/Brain AT	NM	YES
Calretinin	Mouse	NeuroMab	73-488	L122/6	AB_2716256		M	YES	CBS Proxy/Brain AT	NM
Calretinin	Mouse	NeuroMab	73-489	L122/68	AB_2716257		M	YES	CBS Proxy/Brain AT	NM
Collybistin	Mouse	NeuroMab	73-476	L120/12	AB_2650452		M	YES	CBS Proxy/Brain AT	NM	YES
GAD65/67	Mouse	NeuroMab	73-508	L127/12	AB_2756510		M	YES	CBS Proxy/Brain AT	NM	YES
GAD67	Mouse	NeuroMab	73-507	L127/8	AB_2756509		M	YES	CBS Proxy/Brain AT	NM	YES
Gephyrin	Mouse	NeuroMab	75-443	L106/83	AB_2636851	1:100	M, H	YES	CBS Proxy/Brain AT	NM	YES
Gephyrin	Mouse	NeuroMab	75-465	L106/4	AB_2716264	1:100	M, H	YES	CBS Proxy/Brain AT	NM	YES
Gephyrin	Mouse	NeuroMab	75-444	L106/93	AB_2636852	1:100	M, H	YES	CBS Proxy/Brain AT	NM	YES
Homer1L	Mouse	NeuroMab	73-492	L113/13	AB_2721065		M	YES	CBS Proxy/Brain AT	NM	YES
Homer1L/S	Mouse	NeuroMab	75-454	L113/130	AB_2877198	1899-12-31 01:50:00	M, H	YES	CBS Proxy/Brain AT	NM	YES
IRSp53/BAIAP2	Mouse	NeuroMab	73-449	L117/1	AB_2619741		M	YES	CBS Proxy/Brain AT	NM	YES
Neurabin-1/Ppp1r9a	Mouse	NeuroMab	NA	L129/93	AB_2833036		M	YES	CBS Proxy/Brain AT	NM	YES
Neuroligin-2	Mouse	NeuroMab	74-451	L107/39	AB_2629416		M	NO	CBS Proxy/Brain AT	NM
nNOS/NOS1	Mouse	NeuroMab	73-480	L121/25	AB_2651159		M, H	YES	CBS Proxy/Brain AT	NM	YES
NPY2R	Mouse	NeuroMab	73-460	L119/106	AB_2631240		M	NO	CBS Proxy/Brain AT	NM	ND
Parvalbumin	Mouse	NeuroMab	73-479	L114/81	AB_2651158		M	YES	CBS Proxy/Brain AT	NM	NO
SYN3/Synapsin-III	Mouse	NeuroMab	73-494	L125/121	AB_2725817		M	YES/Cross reactive Syn1	CBS Proxy/Brain AT	NM
VGAT	Mouse	NeuroMab	73-478	L118/66	AB_2650550		M	YES	CBS Proxy/Brain AT	NM	YES
Acetylcholine	Rabbit	EMD Millipore (Sigma)	AB5522		AB_304956	1:300	M	NO	Trial&Error	KDM	NO
Actin (beta-actin)	Mouse	EMD Millipore (Sigma)	A1978		AB_476692	1:100	M	YES	Trial&Error	KDM
Actin (gamma-actin)	Mouse	EMD Millipore (Sigma)	A8481		AB_2289264	1:100	M, H	YES	Trial&Error	KDM	YES
Actin, clone c	Mouse	EMD Millipore (Sigma)	MAB1501R	C4	AB_2223041	1:50	M	YES	Trial&Error	KDM
Actinin (alpha)	Rabbit	Cell Signaling Technology	6487P		AB_11179206	1:100	H	YES	Trial&Error	KDM
Amphiphysin	Mouse	BD Bioscienses	610714	15	AB_398037	1:250	R	YES	Trial&Error	KDM
Amphiphysin 2 (BRAMP2)	Mouse	BD Bioscienses	610856		NA	1:100	M	NO	Trial&Error	KDM
Arc	Guinea Pig	Synaptic Systems	156 005		AB_2151848	1:150	M	YES	Trial&Error	KDM
Aspartate	Rabbit	Abcam	ab9439		AB_307254	1:100	M	Inconclusive	Trial&Error	KDM
Bassoon	Guinea Pig	Synaptic Systems	141 004		AB_2290619	1:500	M	Inconclusive	Trial&Error	KDM
Bassoon	Chicken	Synaptic Systems	141 016		AB_2661779	1:500	M	NO	Trial&Error	KDM
Bassoon	Mouse	Abcam	ab13249		NA	1:200	M, H	YES	Trial&Error	KDM
Bassoon	Rabbit	Synaptic Systems	141 003		AB_887697	1:100	M, H	YES	Trial&Error	KDM
BRAMP2	Mouse	BD Biosciences	610856		NA	1:100	M	NO	Trial&Error	KDM
C1q	Goat	Quidel	A301		AB_452502	1:300	M	YES	Trial&Error	KDM
C1q	Goat	EMD Millipore (Sigma)	C3900		NA	1:100	M	YES	Trial&Error	KDM
C1q	Rat	Hycult	HP8021		AB_2067379	1:100	M	YES	Trial&Error	KDM
Calbindin	Rabbit	EMD Millipore (Sigma)	AB1778		AB_2068336	1:50	M	YES	Trial&Error	KDM	YES
Calbindin d-28k	mouse	Swant (from G. Panagiotakos)	300	300	AB_10000347	1:50	M	NO	Trial&Error	KDM
Calbindin d-9k	rabbit	Swant (from G. Panagiotakos)	CB9		AB_10000348	1:50	M	YES	Trial&Error	KDM
Calcium channel P/Q alpha1a subunit	Rabbit	EMD Millipore (Sigma)	AB5152		AB_91685	1:100	M	YES	Trial&Error	KDM
Calcium channel P/Q alpha1a subunit	Rabbit	Synaptic Systems	152 103		AB_887699	1:100	M	YES	Trial&Error	KDM
Calretinin	Mouse	Swant	6B3	6B3	AB_10000320	1:100	M	NO	Trial&Error	KDM
Calretinin	Rabbit	EMD Millipore (Sigma)	AB5054		AB_2068506	1:100	M	NO	Trial&Error	KDM
Calretinin	rabbit	Swant (from G. Panagiotakos)	7699/4		AB_2313763	1:100	M	NO	Trial&Error	KDM
Calretinin	Rabbit	Epitomics	2624-1		AB_2228336	1899-12-31 01:50:00	M	YES	Trial&Error	KDM
CaMKII alpha	Mouse	EMD Millipore (Sigma)	05-532	6G9	AB_309787	1899-12-31 01:50:00	M, O	YES	Trial&Error	KDM	YES
Cannabinoid Receptor (CBR1)	Rabbit	Alomone	ACR-001		AB_2039795	1:250	M	YES	Trial&Error	KDM
CASK	Mouse	NeuroMab	75-000	K56A/50	AB_2068730	1:100	M	NO	Trial&Error	KDM
Caspr	Mouse	NeuroMab	75-001	K65/35	AB_2083496	1:100	M	YES	Trial&Error	KDM	YES
Cav3.1	Mouse	NeuroMab	75-206	N178A/9	AB_2069421	1:50	M	YES	Trial&Error	KDM
CCK	Rabbit	Biomol	CA 1124		AB_2051126	1:50	M	Inconclusive	Trial&Error	KDM
ChAT	Chicken	AVES	CAT		AB_2313537	1:100	M	Inconclusive	Trial&Error	KDM
Chondroitin Sulfate Proteoglycan	Mouse	EMD Millipore (Sigma)	MAB5284	Cat-301	AB_2219944	1:100	M	NO	Trial&Error	KDM
Clathrin	Rabbit monoclonal	Cell Signaling Technology	4796	D3C6	AB_10828486	1:100	M	YES	Trial&Error	KDM	YES
CNPase	Chicken	AVES	CNP		AB_2313538	1:100	M, H	YES	Trial&Error	KDM	YES
Collybistin	Rabbit	EMD Millipore (Sigma)	SAB1300672		AB_10603588	1:50	M	YES	Trial&Error	KDM
Complexin 2	Mouse	BD Bioscienses	610728		NA	1:50	R	NO	Trial&Error	KDM
Connexin 36	Mouse	Thermo Fisher (Invitrogen)	37-4600	1E5H5	AB_2533320	1:50	R	YES	Trial&Error	KDM
Connexin 36	Rabbit	Thermo Fisher (Invitrogen)	36-4600		AB_2533260	1:50	R	YES	Trial&Error	KDM
COX IV	Rabbit monoclonal	Cell Signaling Technology	4850	3E11	AB_2085424	1:100	M	NO	Trial&Error	KDM	NO
DAT	Rabbit	EMD Millipore (Sigma)	AB1591P		AB_90808	1:100	M	NO	Trial&Error	KDM
Dicer	Mouse	NeuroMab	75-196	N167/7	AB_2093085	1:100	M	Inconclusive	Trial&Error	KDM
DLX1	Mouse	NeuroMab	75-078	L43/40	AB_2093122	1:100	M	NO	Trial&Error	KDM
Dopamine beta hydroxylase	mouse	EMD Millipore (Sigma)	MAB308	4F10.2	AB_2245740	1899-12-31 01:25:00	M	NO	Trial&Error	KDM
Dopamine D2S/L Receptor	Mouse	NeuroMab	73-230	N186/29	AB_2094978	1:50	M	YES	Trial&Error	KDM
Drebrin	Rabbit	Abcam	ab11068		AB_2230303	1:1000	M	YES	Trial&Error	KDM
Ezrin	Rabbit	Epitomics	2255-1	EP924Y	AB_1267140	1:100	M	NO	Trial&Error	KDM	NO
Ezrin/Radixin/Moesin (phospho)	Rabbit monoclonal	Cell Signaling Technology	3149	41A3	AB_823497	1:100	M	NO	Trial&Error	KDM	NO
FMRP	Mouse	Chemicon	MAB2160	1C3	AB_2283007	1:100	M	NO	Trial&Error	KDM
FMRP	Mouse	DSHB	7G1-1	7G1	AB_528251	1:100	M	NO	Trial&Error	KDM
FMRP	Mouse	DHSB (Justin Fallon)		2F5.1	AB_10805421	1:100	M	YES	Trial&Error	KDM
FMRP H-120	rabbit	SCBT	sc-28739		NA	1:100	M	NO	Trial&Error	KDM
FXR1	Rabbit	ProteinTech	13194-1-AP		AB_2110702	1:50	M	YES	Trial&Error	KDM
FXR2	Mouse	DSHB	1G2		AB_528262	1:100	M	Inconclusive	Trial&Error	KDM
GABA	Mouse	Swant	mAB 3A12	3A12	AB_2314454	1:100	M	NO	Trial&Error	KDM
GABA	Mouse	Swant	mAB 3D5	3D5	AB_10013381	1:100	M	NO	Trial&Error	KDM
GABA	Rabbit	Sigma	A2052		AB_477652	1:10000	M	YES	Trial&Error	KDM	YES
GABA A R alpha1	Mouse	NeuroMab	75-136	N95/35	AB_2108811	1:100	M	YES	Trial&Error	KDM	inconclusive
GABA A R beta 1	Mouse	NeuroMab	75-137	N96/55	AB_2109406	1:100	M	YES	Trial&Error	KDM
GABA A R beta 2/3	Mouse	EMD Millipore (Sigma)	MAB341	BD17	AB_2109419	1:100	M	YES	Trial&Error	KDM	YES
GABA A R beta 3	Mouse	NeuroMab	75-149	N87/25	AB_2109585	1:100	M	YES	Trial&Error	KDM
GABA A R gamma2	Rabbit	Abcam	ab49961		AB_880145	1:200	M	Inconclusive	Trial&Error	KDM
GABA B R1	Guinea Pig	EMD Millipore (Sigma)	AB1531		AB_2314486	1:200	H	Inconclusive	Trial&Error	KDM
GABA B R1	Mouse	NeuroMab	75-183	N93A/49	AB_2108180	1:200	M	YES	Trial&Error	KDM
GABA*	Guinea Pig	EMD Millipore (Sigma)	AB175		AB_91011	>=1:500	M	YES	Trial&Error	KDM	YES
GABA*	Rabbit	EMD Millipore (Sigma)	AB131		AB_2278931	>=1:300	M, H, Z	YES	Trial&Error	KDM
GAD	Mouse	DSHB	GAD-6	GAD-6	AB_2314499	1:50		NO	Trial&Error	KDM
GAD 65 (GAD2)	Rabbit	Cell Signaling Technology	3988		AB_2294397	1:100	M	Inconclusive	Trial&Error	KDM
GAD 65 (GAD2)	Guinea Pig	Synaptic Systems	198104		AB_10557995	1:1000	M	NO	Trial&Error	KDM
GAD 65 (GAD2)	Mouse	Abcam	ab26113	GAD-6	AB_448989	1:50	M	NO	Trial&Error	KDM
GAD 65 (GAD2)	Rabbit	Synaptic Systems	198103		AB_2107891	1:50	M	NO	Trial&Error	KDM
GAD 65 (GAD2)	Rabbit monoclonal	Cell Signaling Technology	5843	D5G2	AB_10835855	1:200	M, R, H	YES	Trial&Error	KDM	YES
GAD 65/67 (GAD1/2)	Rabbit	EMD Millipore (Sigma)	AB1511		AB_90715	1:600	M	NO	Trial&Error	KDM
GAD 65/67 (GAD1/2)	Rabbit	Abcam	AB11070		AB_297722	1:1000	M	YES	Trial&Error	KDM
GAD 67 (GAD1)	Mouse	EMD Milliore (Sigma)	MAB5406	1G10.2	AB_2278725	1:100	M	Inconclusive	Trial&Error	KDM
Gephyrin	Mouse	Synaptic Systems	147 011	mAb7a	AB_887717	1:100	M	Inconclusive	Trial&Error	KDM
Gephyrin	Rabbit	Abcam	ab32206		AB_2112628	1:100	M	Inconclusive	Trial&Error	KDM
Gephyrin	Mouse	BD Biosciences	612632	45	AB_399669	1:100	M, H	YES	Trial&Error	KDM	YES
GFAP	Mouse	EMD Millipore (Sigma)	MAB3402	G-A-5	AB_94844	1:100	M	Inconclusive	Trial&Error	KDM
GFAP	Rabbit	EMD Millipore (Sigma)	AB5804		AB_2109645	1:100	M, R	Inconclusive	Trial&Error	KDM
GFAP	Rabbit	EMD Millipore (Sigma)	G9269		AB_477035	1:100	M	Inconclusive	Trial&Error	KDM
GFAP	Rabbit	Abcam	ab7260		AB_305808	1:100	M	NO	Trial&Error	KDM
GFAP	Chicken	AVES	GFAP		AB_2313547	1:100	M, R, H	YES	Trial&Error	KDM	YES
GFP	Chicken	GeneTex	GTX13970		AB_371416	1:100	M	YES	Trial&Error	KDM	YES
GFP	Mouse	Roche	11814460001	7.1 and 13.1	AB_390913	1:100	M	YES	Trial&Error	KDM
GFP	Mouse	NeuroMab	75-131	N86/8	AB_10671445	1:100	M	YES	Trial&Error	KDM
GFP	Rabbit	Thermo Fisher (Invitrogen)	A11122		AB_10073917	1:100	M	YES	Trial&Error	KDM
GIT-1	Mouse	NeuroMab	75-094	N39B/8	AB_2109991	1:100	M	Inconclusive	Trial&Error	KDM
GluR1	Rabbit	EMD Millipore (Sigma)	AB1504		AB_2113602	1:100	M, H	YES	Trial&Error	KDM	YES
GluR2	Mouse	NeuroMab	75-002	L21/32	AB_2232661	1:100	M	YES	Trial&Error	KDM	NO
GluR2	Mouse	EMD Millipore (Sigma)	MAB397	6C4	AB_2113875	1:50	M, H	YES	Trial&Error	KDM	NO
GluR2	Rabbit monoclonal	Abcam	ab206293	EPR18115	AB_2800401	1:50	M, H	YES	Trial&Error	KDM	YES
GluR2	Rabbit monoclonal	Abcam	ab133477	EPR5032	AB_262018	1:100	M, H	YES	Trial&Error	KDM	YES
GluR2/3	Rabbit	EMD Millipore (Sigma)	AB1506		AB_90710	1:100	M, H	YES	Trial&Error	KDM	YES
GluR3	Mouse	EMD Millipore (Sigma)	MAB5416	3B3	AB_2113897	1:1000	M, H	YES	Trial&Error	KDM	YES
GluR3	Rabbit	Epitomics	1731		AB_562122	1:100	M	YES	Trial&Error	KDM	inconclusive
GluR4	Rabbit monoclonal	Cell Signaling Technology	8070	D41A11	AB_10829469	1:50	M, H	YES	Trial&Error	KDM	YES
Glutamate *	Rabbit	EMD Millipore (Sigma)	AB5018		AB_91640	1:100	M	YES	Trial&Error	KDM
Glutamine Synthetase	Mouse	BD Bioscienses	610517	6/Glutamine Synthetase	AB_397879	1:25	M, H	YES	Trial&Error	KDM	YES
Glycine *	Rabbit	EMD Millipore (Sigma)	AB5020		AB_11211433	1:100	M	Inconclusive	Trial&Error	KDM
Glycine Transporter (GlyT)	Guinea Pig	EMD Millipore (Sigma)	AB1773		AB_90953	1:500	M, H	Inconclusive	Trial&Error	KDM
Iba1	Goat	Abcam	ab5076		AB_2224402		M	NO	Trial&Error	KDM
IP3 Receptor Type1	Rabbit	Synaptic Systems	117 002		AB_887732	1:100	M	NO	Trial&Error	KDM
IP3 Receptor Type1	Mouse	NeuroMab	75-035	L24/18	AB_10000362	1:100	M	YES	Trial&Error	KDM
IP3 Receptor Type1	Rabbit	EMD Millipore (Sigma)	ABS55		AB_10807271	1:200	M	YES	Trial&Error	KDM
KChIP1	Mouse	NeuroMab	75-003	K55/7	AB_10673162		M	YES	Trial&Error	KDM
KCNT1/Slo2.2/Slack	Mouse	NeuroMab	75-051	N3/26	AB_2131855	1:100	M	NO	Trial&Error	KDM
Kv1.1	Mouse	NeuroMab	75-007	K20/78	AB_10673165	1:100	M	Inconclusive	Trial&Error	KDM	inconclusive
Kv1.1external	Mouse	NeuroMab	75-105	K36/15	AB_2128566	1:100	M	YES	Trial&Error	KDM	YES
Kv1.2	Mouse	NeuroMab	75-008	K14/16	AB_2296313	1:100	M	YES	Trial&Error	KDM	YES
Kv1.4	Mouse	NeuroMab	75-010	K13/31	AB_2249726	1:100	M	Inconclusive	Trial&Error	KDM	inconclusive
Kv2.1	Mouse	NeuroMab	75-014	K89/34	AB_10673392	1:100	M	YES	Trial&Error	KDM	YES
KV3.1	Mouse	NeuroMab	75-041	N16B/8	AB_2131480	1:100	M	Inconclusive	Trial&Error	KDM	inconclusive
KV3.1	Mouse	Alomone labs	APC-014		AB_2040166	1:100	M	Inconclusive	Trial&Error	KDM	inconclusive
Kv4.2	Mouse	NeuroMab	75-016	K57/1	AB_2131945		M	YES	Trial&Error	KDM
Kv7.2/KCNQ2	Mouse	NeuroMab	75-079	N26A/23	AB_2131704		M	YES	Trial&Error	KDM
Laminin	Rabbit	EMD Mllipore (Sigma)	L9393		AB_477163	1:25	M	YES	Trial&Error	KDM	YES
Lucifer Yellow	Rabbit	Thermo Fisher (Invitrogen)	A-5750		AB_2536190	1:200		YES	Trial&Error	KDM
M1 muscarinic receptor	Rabbit	Alomone	AMR-001		AB_2039993	1:100	M	YES	Trial&Error	KDM
M2 (Astrocyte surface antigen)	Rat monoclonal	DSHB	M2	M2	AB_531785	1:100	M	NO	Trial&Error	KDM
M6 (neuronal membrane glycoprotein M6A)	Rat monoclonal	DSHB	M6	M6	AB_2149607	1:100	M	NO	Trial&Error	KDM
MAG	Rabbit	Cell Signaling Technology	9043	D4G3	AB_2665480	1:100	M, H	YES	Trial&Error	KDM
MAGUK (pan-)	Mouse	NeuroMab	75-029	K28/86	AB_10673115	1:100	M,R,H	YES	Trial&Error	KDM
Malate dehydrogenase 2 (MDH2)	Rabbit	ProteinTech	15462-1-AP		not registered?		M	NO	Trial&Error	KDM
Malate dehydrogenase 2 (MDH2)	Rabbit	Origene	TA308153		AB_2722674	1:200	M, H	YES	Trial&Error	KDM	YES
MAP-2	Mouse	EMD Millipore (Sigma)	M4403	HM-2	AB_477193		M	Inconclusive	Trial&Error	KDM
MAP-2	Chicken	AVES	MAP		AB_2313549		M	NO	Trial&Error	KDM
MAP-2	Mouse	EMD Millipore (Sigma)	MAB3418	AP20	AB_11212326		M	NO	Trial&Error	KDM
MAP-2	Rabbit	EMD Millipore (Sigma)	AB5622		AB_91939	1:100	M	YES	Trial&Error	KDM
MBP (myelin basic protein)	Chicken	AVES	MBP		AB_2313550	1:100	M, H	YES	Trial&Error	KDM	YES
mGluR1	rabbit	Alomone	AGC-006		AB_2039984	1:50	M	Inconclusive	Trial&Error	KDM
mGluR1	Rabbit	Synaptic Systems	191 002		AB_2115884	1:100	M	YES	Trial&Error	KDM
mGluR1/5	Mouse	NeuroMab	75-116	N75/33	AB_2232873	1:50	M	Inconclusive	Trial&Error	KDM
mGluR1a	Rabbit	EMD Millipore (Sigma)	AB1551		AB_90765	1:50	M	YES	Trial&Error	KDM
mGluR5	Rabbit	Abcam	ab53090		AB_881222	1:400	M	Inconclusive	Trial&Error	KDM
mGluR5	Rabbit	Alomone	AGC-007		AB_2039991	1:50	M	Inconclusive	Trial&Error	KDM
mGluR5	Rabbit	Epitomics	2237-1	EPR2425Y	AB_1267242	1:50	M	YES	Trial&Error	KDM
mGluR5	Rabbit monoclonal	Abcam	ab76316	EPR2425Y	AB_1523944	1:50	M, H	YES	Trial&Error	KDM	YES
MOR-1	Guinea Pig	EMD Millipore (Sigma)	AB1774		AB_91022	1:250	M	Inconclusive	Trial&Error	KDM
mTor	Mouse	EMD Millipore (Sigma)	05 1592	2lD8.2	AB_1977357	1:50	M	YES	Trial&Error	KDM
Munc18-1	Rabbit monoclonal	Abcam	ab109023	EPR4849	AB_10861492	1:200	M, H	Inconclusive	Trial&Error	KDM	inconclusive
Munc18-1	Rabbit monoclonal	Abcam	ab124920	EPR4850	AB_10976239	1:50	M, H	Inconclusive	Trial&Error	KDM	inconclusive
Myelin oligodendrocyte glycoprotein (MOG)	Rabbit monoclonal	Abcam	ab109746	EP4281	AB_10863418	1:100	M	NO	Trial&Error	KDM
Myelin oligodendrocyte glycoprotein (MOG)	Goat	Abcam	ab115597		AB_10898950	1:50	M	YES	Trial&Error	KDM	YES
nAChR alpha7	Rabbit	Abcam	ab23832		AB_776765	1:100	M	YES	Trial&Error	KDM
nAChR beta2	Rabbit	Abcam	ab41174		AB_2244945	1:5000	M	YES	Trial&Error	KDM
Nav1.1	Mouse	NeuroMab	75-023	K74/71	AB_2238842	1:100	M	NO	Trial&Error	KDM	NO
Nav1.6	Mouse	NeuroMab	75-026	K87A/10	AB_2184197	1:100	M	NO	Trial&Error	KDM	NO
Nav1.6	Rabbit	Alomone	ASC-009		AB_2040202	1:100	M	NO	Trial&Error	KDM	NO
Nav1.6	Rabbit	EMD Millipore (Sigma)	AB5580		AB_2314858	1:100	M	NO	Trial&Error	KDM	NO
Navbeta4	Mouse	NeuroMab	75-198	N168/6	AB_2301402	1899-12-31 01:50:00	M	NO	Trial&Error	KDM
NeuN	Mouse	EMD Millipore (Sigma)	MAB377	A60	AB_2298772	1:100	M,H	YES	Trial&Error	KDM	YES
Neurofascin	Mouse	NeuroMab	75-027	L11A/41	AB_10672370	1:100	M	Inconclusive	Trial&Error	KDM
Neurofascin (extracellular)	Mouse	NeuroMab	75-172	A12/18	AB_2282826	1:100	M	Inconclusive	Trial&Error	KDM
Neurofilament 200	Rabbit	EMD Millipore (Sigma)	N4142		AB_477272	1:100	M, H	YES	Trial&Error	KDM	YES
Neuroligin2	Rabbit	Synaptic Systems	129 203		AB_993014	1:100	M	YES	Trial&Error	KDM
Neuroligin3	Mouse	NeuroMab	75-158	N110/29	AB_2151818	1:100	M	Inconclusive	Trial&Error	KDM
NF-H	Chicken	AVES	NFH		AB_2313552	1:100	M,H	YES	Trial&Error	KDM	YES
NF-L	Chicken	AVES	NFL		AB_2313553	1:100	M	YES	Trial&Error	KDM	YES
NF-M	Chicken	AVES	NFM		AB_2313554	1:100	M	Inconclusive	Trial&Error	KDM	YES
NG2	Mouse	Abcam	ab50009	132.38	AB_881569		M	NO	Trial&Error	KDM	NO
NG2	Rabbit	Abcam	ab129051		NA		M	NO	Trial&Error	KDM	NO
NG2	Rabbit	Abcam	ab83178		AB_10672215		M	NO	Trial&Error	KDM	NO
NG2	Rabbit	EMD Millipore (Sigma)	AB5320		AB_91789	1:100	M	YES	Trial&Error	KDM	YES
nNOS	Rabbit	EMD Millipore (Sigma)	AB1632		AB_90813	1:50	M	Inconclusive	Trial&Error	KDM
Noradrenaline *	Rabbit	EMD Millipore (Sigma)	AB120		AB_90481	1:100	M	Inconclusive	Trial&Error	KDM
Norepinephrine transporter	Mouse	EMD Millipore (Sigma)	MAB5620		AB_877302	1:50	M	Inconclusive	Trial&Error	KDM
NPY	Mouse	NeuroMab	75-456	L115/13	AB_2651168	1:100	M,H	YES	Trial&Error	NM	YES
NPY	Rabbit	Biomol	NA 1233		AB_2052018	1:100	M	NO	Trial&Error	KDM
NPY	Rabbit monoclonal	Cell Signaling Technology	11976P	D7Y5A	AB_2716286	1:100	H	YES	Trial&Error	KDM
NR1	Rabbit monoclonal	Abcam	ab68144	EPR2480Y	AB_1141847	1:50	M, H	Inconclusive	Trial&Error	KDM	NO
NR1	Mouse	EMD Millipore (Sigma)	MAB363	54.1	AB_94946	1:200	M, H	YES	Trial&Error	KDM	YES
NR1	Mouse	Synaptic Systems	114 011	M68	AB_887750	1:500	M, H	YES	Trial&Error	KDM	YES
NR2A	Rabbit	Epitomics	3916		AB_10933049	1:50	M	Inconclusive	Trial&Error	KDM
NR2A	Mouse	EMD Millipore (Sigma)	MAB5216	clone #?	AB_95169	1:25	M	YES	Trial&Error	KDM
NR2A	Mouse	NeuroMab	75-288	N327/95	AB_2315842	1:50	M	YES	Trial&Error	KDM	YES
NR2B	Mouse	NeuroMab	75-097	N59/20	AB_10673405	1:100	M	Inconclusive	Trial&Error	KDM
NR2B	Mouse	NeuroMab	75-101	N59/36	AB_2232584	1:500	M, H	YES	Trial&Error	KDM	YES
NR2B	Rabbit	Abcam	ab65783		AB_1658870	1:100	M	YES	Trial&Error	KDM	inconclusive
Olig1	Mouse	NeuroMab	75-180	N149/25	AB_2157532	1:100	H	NO	Trial&Error	KDM
Oligodendrocyte specific protein	Rabbit	Abcam	ab53041		AB_2276205		M	NO	Trial&Error	KDM
Oncomodulin	Rabbit	Swant	OM3		AB_2313681	1:100	M	NO	Trial&Error	KDM
Pan-Nav1	Mouse	NeuroMab	75-405	N419/40	AB_2491098	1899-12-31 01:50:00	M	NO	Trial&Error	KDM
Pan-Nav1	Mouse	NeuroMab	75-407	N419/78	AB_2493099	1899-12-31 01:50:00	M	NO	Trial&Error	KDM
Pan-QKI	Mouse	NeuroMab	75-168	N147/6	AB_2173149		M	YES	Trial&Error	KDM	YES
panNav	Mouse	EMD Millipore (Sigma)	S8809	K58/35	AB_477552		M	NO	Trial&Error	KDM	NO
panSAPAP	Mouse	NeuroMab	75-156	N127/31	AB_10671947	1:25	M	YES	Trial&Error	KDM	YES
Parvalbumin	Guinea Pig	EMD Millipore (Sigma)	AB15738		AB_838236	1:100	M	NO	Trial&Error	KDM
Parvalbumin	Guinea Pig	Synaptic Systems	195 004		AB_2156476	1:50	M	NO	Trial&Error	KDM
Parvalbumin	Mouse	Swant	235	235	AB_10000343	1:50	M	NO	Trial&Error	KDM
Parvalbumin	mouse	EMD Millipore (Sigma)	MAB1572	PARV-19	AB_2174013		M	NO	Trial&Error	KDM
Parvalbumin	Mouse	EMD Millipore (Sigma)	P3088	PARV-19	AB_477329	1:100	M	NO	Trial&Error	KDM
Parvalbumin	Chicken	Synaptic Systems	195-006		AB_2619887	1:50	M	YES	Trial&Error	KDM
Parvalbumin	Rabbit	EMD Millipore (Sigma)	PC255L		AB_2173906	1:100	M	YES	Trial&Error	KDM
Parvalbumin	Rabbit	Swant	PV-25		AB_10000344	1:300	M, H	YES	Trial&Error	KDM	YES
Peripherin	Chicken	AVES	PER		AB_2313558	1:100	M	Inconclusive	Trial&Error	KDM
PGP9.5	Rabbit	EMD Millipore (Sigma)	AB1761		AB_91019	1:50	M	NO	Trial&Error	KDM
PGP9.5	Rabbit	AbD Serotec	7863-0504		NA	1:100	M	YES	Trial&Error	KDM
Phospho-S6 (Ser235/236)	Rabbit monoclonal	Cell Signaling Technology	4858s	D57.2.2E	AB_916156	1:100	M	YES	Trial&Error	KDM
Phospho-S6 (Ser240/244)	Rabbit	Cell Signaling Technology	2215s		AB_331682	1:100	M	YES	Trial&Error	KDM
Piccolo	Chicken	Synaptic Systems	142 116		AB_2661778	1:500	M	NO	Trial&Error	KDM
Piccolo	Rabbit	Abcam	ab20664		AB_777267			NO	Trial&Error	KDM
PIP2*	Mouse	Enzo	ADI-915-062-100		AB_2039476	1:100	M	YES	Trial&Error	KDM
PLP	Chicken	AVES	PLP		AB_2313560	1:100	M, H	YES	Trial&Error	KDM	YES
PLP	Rabbit	Abcam	ab28486		AB_776593	1:100	M	YES	Trial&Error	KDM	NO
Prohibitin	Rabbit	Abcam	ab28172		AB_777457	1:100	M	YES	Trial&Error	KDM	YES
PSD-93 (chapsyn)	Mouse	NeuroMab	75-284	N18/28	AB_11001825	1:100	M	Inconclusive	Trial&Error	KDM
PSD-93 (chapsyn)	Mouse	NeuroMab	75-057	N18/30	AB_2277296	1:100	M	YES	Trial&Error	KDM	YES
PSD-95	Goat	Abcam	ab12093		AB_298846	1:100	M, R	Inconclusive	Trial&Error	KDM
PSD-95	Guinea Pig	Synaptic Systems	124 014		AB_2619800	1:500	M, H	YES	Trial&Error	KDM	YES
PSD-95	Mouse	NeuroMab	75-348	K28/74	AB_2315909	1:100	M, H	YES	Trial&Error	KDM	YES
PSD-95	Mouse	NeuroMab	75-028	K28/43	AB_2292909	1:100	M, H	YES	Trial&Error	KDM	YES
PSD-95	Rabbit	Cell Signaling Technology	3450	D27E11	AB_2292883	1:200	M, H	YES	Trial&Error	KDM	YES
PSD-95 phospho (pS295)	Rabbit	Epitomics	2362-1	EP2615Y	AB_1310621	1:50	M	YES	Trial&Error	KDM
Rab3	Mouse	BD Bioscienses	610379	9/Rab3	AB_397762	1:250	R	YES	Trial&Error	KDM
Rabaptin-5	Mouse	BD Bioscienses	611080		NA	1:50	R	NO	Trial&Error	KDM
Rabphilin-3A	Mouse	BD Bioscienses	610508		NA	1:500	R	NO	Trial&Error	KDM
Radixin	Rabbit	Epitomics	2042-1	EP1862Y	AB_991816	1:100	M	NO	Trial&Error	KDM	NO
RFP	Rabbit	Abcam	ab62341		AB_945213	1:100	M	YES	Trial&Error	KDM
Rim	Mouse	BD Bioscienses	610906		NA	1:100	R	YES	Trial&Error	KDM
Ryanodin Receptor	Mouse	DSHB	34C	34C	AB_528457	1:100	M	NO	Trial&Error	KDM
Ryanodin Receptor	Mouse	Abcam	ab2868	34C	AB_2183051	1:100	M	NO	Trial&Error	KDM
Ryanodin Receptor (RyR1)	Rabbit	Abcam	ab78378		AB_1566701	1:100	M	Inconclusive	Trial&Error	KDM
S6 Total	Rabbit monoclonal	Cell Signaling Technology	2217	5G10	AB_331355	1:100	M	YES	Trial&Error	KDM
SAP-97	Mouse	NeuroMab	75-030	K64/15	AB_2091920	1:100	M, H	YES	Trial&Error	KDM
SAP102	Guinea Pig	Synaptic Systems	124 214		AB_2619803	1:250	M	NO	Trial&Error	KDM
SAP102	Mouse	NeuroMab	75-058	N19/2	AB_2261666	1:30	M, H	YES	Trial&Error	KDM	YES
Sec8	Mouse	BD Bioscienses	610658	14/Sec8	AB_397985	1:100	R	YES	Trial&Error	KDM
Serotonin (5Ht1A)	Guinea pig	Abcam	ab54469		AB_880598	1:100	M	YES	Trial&Error	KDM
Serotonin transporter	Guinea Pig	Millipore	AB1772		AB_2190563	1:5000	M	NO	Trial&Error	KDM
Serotonin transporter	Rabbit	Abcam	ab44520		AB_777880	1:500	M	NO	Trial&Error	KDM
SH3GL1	Mouse	NeuroMab	75-049	K51/1	AB_2189399		M	NO	Trial&Error	KDM
Shank (pan)	Mouse	NeuroMab	75-089	N23B/49	AB_10672418		M	NO	Trial&Error	KDM
SHANK 1a	Rabbit	Novus	NB300-167		AB_2187584		M	Inconclusive	Trial&Error	KDM
Shank 3	Guinea Pig	Synaptic Systems	162304		AB_2619863	1:1000	M,H	YES	Trial&Error	KDM	YES
SNAP-25	Rabbit	EMD Millipore (Sigma)	S9684		AB_26157	>=1:100	M	YES	Trial&Error	KDM
Somatostatin	Rabbit	Abcam	ab22682		AB_447252	1:50	M	NO	Trial&Error	KDM
Somatostatin	Rabbit	Bachem (Peninsula Labs)	T-4103		AB_518614	1:100	M	NO	Trial&Error	KDM
Somatostatin	Rabbit	Peninsula	IHC8001		NA	1:100	M	NO	Trial&Error	KDM
Somatostatin	Rabbit	EMD Millipore (Sigma)	AB5494		AB_2255374	1:50	M, H	YES	Trial&Error	KDM
Somatostatin	Rat monoclonal	EMD Millipore (Sigma)	MAB354	YC7	AB_2255365	1:50	M, H	YES	Trial&Error	KDM
Spinophilin	Rabbit	Synaptic Systems	399 003		AB_2721103	1:100	M	Inconclusive	Trial&Error	KDM
Substance P	Rabbit	Enxo Life Sciences (Biomol)	SA 1270		AB_2052606	1:100	M	NO	Trial&Error	KDM
Sulfite oxidase	Rabbit	ProteinTech	15075-1-AP		AB_2198558	1:100	M	YES	Trial&Error	KDM	YES
Sulfite oxidase	Rabbit	GeneTex	GTX105902		AB_1952110	1:100	M	YES	Trial&Error	KDM	YES
SV2 (A, B, C)	Mouse	DSHB	SV2	SV2	AB_2315387	1:100	M, R, H, Z	YES	Trial&Error	KDM
Synapsin 1,2	Chicken	Synaptic Systems	106 006		AB_2622240	1;100	M, H	YES	Trial&Error	KDM	YES
Synapsin 1,2	Guinea Pig	Synaptic Systems	106 004		AB_1106784	1:1000	M	YES	Trial&Error	KDM
Synapsin I	Mouse	Synaptic Systems	106 021		AB_2617072	1:100	M	YES	Trial&Error	KDM
Synapsin I	Rabbit	Cell Signaling Technology	5297	D12G5	AB_2616578	1:500	M, H	YES	Trial&Error	KDM	YES
Synapsin I	Rabbit	Millipore	AB1543P		AB_90757	1:100	M, R, H	YES	Trial&Error	KDM
Synapsin I, phospho- (pSer553)	Rabbit	Epitomics	1532-1		AB_562348	1:100	M	YES	Trial&Error	KDM	YES
Synapsin I, phospho- (pSer603)	Rabbit	EMD Millipore (Sigma)	S8192		AB_261560	1:100	M	YES	Trial&Error	KDM	YES
Synapsin I, phospho- (pSer9)	Rabbit	EMD Millipore (Sigma)	S8067		AB_261557	1:100	M	YES	Trial&Error	KDM	YES
Synapsin I, phospho- (pSer9)	Rabbit	Epitomics	2228-1	EP2162Y	AB_1267350	1:100	M	YES	Trial&Error	KDM	YES
Synapsin II	Rabbit	Abcam	ab68850		AB_1143197	1:100	M	Inconclusive	Trial&Error	KDM
Synapsin II	Rabbit	Epitomics	2564-1	EPR3277	AB_1580811	1:100	M	YES	Trial&Error	KDM
Synapsin IIa	Mouse	BD Bioscienses	610666	1/SynapsinIIa	AB_397993	1:100	M, R	YES	Trial&Error	KDM
Synaptophysin	Rabbit	Cell Signaling Technology	5461	D35E4	AB_10698743	1:100	M	Inconclusive	Trial&Error	KDM
Synaptophysin	Mouse	Abcam	ab8049	SY38	AB_2198854	1:50	M, R, H	YES	Trial&Error	KDM	YES
Synaptophysin	Rabbit	Abcam	ab68851		AB_2199023	1:100	M	YES	Trial&Error	KDM	YES
Synaptopodin	Rabbit	Synaptic Systems	163002		AB_887825	1:500	M	YES	Trial&Error	KDM	YES
Synaptotagmin	Chicken	AVES	STG		AB_2313562	1:100	M	Inconclusive	Trial&Error	KDM
Synaptotagmin-12	Mouse	NeuroMab	75-304	N277/7	AB_2315940		M	YES	Trial&Error	KDM
Syncam	Rabbit	EMD Millipore (Sigma)	S4945		AB_532287	1:100	M, Z	YES	Trial&Error	KDM
Syncam1	Mouse	NeuroMab	75-120	L45/30	AB_2068036	1:100	M	Inconclusive	Trial&Error	KDM
TARPGamma2/Stargazin	Mouse	NeuroMab	75-242	N245/1	AB_11001587		M	YES	Trial&Error	KDM
Tau (a.a. 210-241)	Mouse	Millipore	MAB361	Tau-5	AB_94944	1:100	M	Inconclusive	Trial&Error	KDM
Tau, caspase cleaved, truncated at Asp421	Mouse	Millipore	MAB5430	Tau-C3	AB_210837	1:100	M	Inconclusive	Trial&Error	KDM
Tau, phospho Threonine 231	rabbit	Millipore	AB9668		AB_570891	1:100	M	YES	Trial&Error	KDM
Taurine *	Rabbit	Millipore	AB5022		AB_91642	1:100	M	Inconclusive	Trial&Error	KDM
TdTomato	Goat	Sicgen	AB8181-200		AB_2722750	1:200	M	YES	Trial&Error	KDM
Thy1 V16	Goat	SCBT	sc 31244		AB_2303338	1:100	M	NO	Trial&Error	KDM
TMEM119	Rabbit monoclonal	Abcam	ab209064	28-3	AB_2800343	1:100	M	NO	Trial&Error	KDM
TOMM20	Rabbit	Abcam	ab78547		AB_2043078	1:100	M, H	YES	Trial&Error	KDM	YES
Tryptophan hydroxylase	Rabbit	Epitomics	1915-1	EP1311Y	AB_765086	1:50	M	NO	Trial&Error	KDM
Tubulin, Alpha acetylated	Mouse	EMD Millipore (Sigma)	T6793	6-11B-1	AB_477585	1:100	M, R, H, Z	YES	Trial&Error	KDM	YES
Tubulin, Alpha	Rabbit	Abcam	ab18251		AB_2210057	1:200	M, H	YES	Trial&Error	KDM	YES
Tubulin, Beta III	Mouse	EMD Millipore (Sigma)	MAB1637	TU-20	AB_2210524	1:20	R	NO	Trial&Error	KDM
Tubulin, Beta III	Chicken	Abcam	ab41489		AB_727049	1:100	M	YES	Trial&Error	KDM	YES
Tubulin, Delta 2	Rabbit	EMD Millipore (Sigma)	AB3203		AB_177351	1:100	M	YES	Trial&Error	KDM	YES
Tubulin, Glu, Detyrosinated	Rabbit	EMD Millipore (Sigma)	AB3201		AB_177350	1:100	M	YES	Trial&Error	KDM	YES
Tyrosine Hydroxylase (TH)	Rabbit	EMD Millipore (Sigma)	AB152		AB_390204	1:200	M, H	YES	Trial&Error	KDM	YES
VAChT	Guinea Pig	EMD Millipore (Sigma)	AB1588		AB_11214110	1:100	M	Inconclusive	Trial&Error	KDM
VAChT	Mouse	NeuroMab	75-020	N6/38	AB_2188148	1:100	M	NO	Trial&Error	KDM
VAchT	Goat	Abcam	ab34852		AB_778817	1:100	M	YES	Trial&Error	KDM
VAChT	Rabbit	Synaptic Systems	139 103		AB_887864	1:400	M	YES	Trial&Error	KDM
VDAC1	Mouse	NeuroMab	73-204	N152B/23	AB_10673517	undiluted	M, H	YES	Trial&Error	KDM	NO
VDAC1	Rabbit	ProteinTech	10866-1-AP		AB_2257153	1:50	M, H	YES	Trial&Error	KDM	YES
VGAT	Rabbit	Synaptic Systems	131 002		AB_887871	1:100	M	NO	Trial&Error	KDM
VGAT	Mouse	Synaptic Systems	131 011	117G4	AB_887872	1:100	M, H	YES	Trial&Error	KDM	NO
VGlut1	Guinea Pig	EMD Millipore (Sigma)	AB5905		AB_2301751	1:5000	M, H	YES	Trial&Error	KDM	YES
Vglut1	Mouse	NeuroMab	75-066	N28/9	AB_2187693	1:100	M, H	YES	Trial&Error	KDM
VGlut2	Chicken	Synaptic Systems	135 416		AB_2619824	1:100	M	NO	Trial&Error	KDM
VGlut2	Guinea Pig	Synaptic Systems	135 404		AB_887884	1:100	M	NO	Trial&Error	KDM
VGlut2	Guinea Pig	Millipore	AB2251		AB_1587626	1:5000	M, H(?)	YES	Trial&Error	KDM	NO
VGluT2	Mouse	NeuroMab	75-067	N29/29	AB_2239153	1:100	M, H(?)	YES	Trial&Error	KDM	NO
VGlut2	Rabbit	Synaptic Systems	135 403		AB_887883	1:100	M, H	YES	Trial&Error	KDM	YES
VGluT2	Rabbit monoclonal	Abcam	AB216463	EPR21085	NA	1:100	M,H(no)	YES	Trial&Error	KDM	YES
VGluT3	Guinea Pig	Millipore	AB5421-1		AB_2187832	1:5000	M	YES	Trial&Error	KDM
Vimentin	Rabbit	Cell Signaling Technology	5741	D21H3	AB_10695459)	1:100	M	NO	Trial&Error	KDM	NO
VIP	Rabbit	Biomol	VA 1285		AB_2257331	1:50	M	Inconclusive	Trial&Error	KDM
WAVE1/SCAR	Mouse	NeuroMab	75-048	K91/36	AB_2216976		M	YES	Trial&Error	KDM
Zinedin	Mouse	NeuroMab	73-099	K88/64	AB_10671953	1:100	M	Inconclusive	Trial&Error	KDM
